# Supplementary material for: Overexpression of the Salix matsudana SmAP2-17 gene improves Arabidopsis salinity tolerance by enhancing the expression of SOS3 and ABI5
Source: BMC Plant Biol. 2022 Mar 7;22:102. doi: 10.1186/s12870-022-03487-y (PMC8900321; doi:10.1186/s12870-022-03487-y)
Supplement: Supplementary file 3 — Additional file 3: File S2. Promoter sequences of SmAP2-17 and its homolog genes. [file 12870_2022_3487_MOESM3_ESM.txt]

>SMAP217
TGGTTCCATTTAGCTTGTAAGGTCACCCGGTCCCTGCTACCGATGACAAATTTTGTAGCAGAAGAGAGGAGAGGACTGGA
CAAAGGCAAGGACAGTCAAGAGCTTGACTTTGTAAGGTCGATGGTCAGTAAAATACGGCGTCGTCTTCACTTCACTTGTC
CTGCATGCAGTAGAGAGAGAGAGAGGGAGGGAGGGAGAGGCGAAGGAGGTGGTAGAGAAGATGCCTTGCTCATTCCTCTT
TATCCATCCACCTATCTTCCATTCCTACGAGATGGAAATAAAGTAGGCCCAGAGAGACTACACATTGAAATGACTTGATG
GAGCCCTTTGTTTTTCTGCTCCGTCCTGTGAAATCTACTGATGCCTGCTAGCCTGCAGCTACTCCCATTAAAGCAAAAGC
AGGACCTGGTTTGGTTCGTGTTTTATCAAAATATCAGTGATTCTTTGAGTGCGGGGACACTAATTTAAGTCATACATACA
CCATGTACGCTACTATTATTTTTAGAGGTGTGTGTGATTGTATTTTAAAGATTTTTATTCGAAATTAGTTTTTTAATATT
TTAAATATTTTTGATATATTTATAATTTGTTTATATAAAAATACGCTTAAATAAAGATGTTTTTTGAATCATATTTCATC
TTAAATTCTCAACAATACTTTAAAAGTATTTCTACATGCTTTATTAAAATAAGGGGATCCTGTGAGTTTTGTTTTGGTAT
TATAATCTTCTTCATTTCAAAATGGTTTTTAAATTACTTTCATTTTTTTAATATTAAATTAATTATTTTAATATGTTTTA
ATATGTTAATATAATAAATATGTGTTATTTTAATATATTTATAATTAAAAATATTTTAAAAAAACATTCTATATTATAAT
ATCGAATACAAACTTTGTTCAACGAAACTCATGAAATTCTTTCGAGTATATCTTACCATAACAATGATCTAAATATCTTC
AAAATAATTTATATTTTAATCAAAGTCAAACAATGGAAAAAAGGGCTCCCTCCCAGGAGGATAATGTATTCTGGAAAAAT
AGGCAGGCTTTCTGAAAATCAAGGCAACAATCCTTGAAGTTAATACCGATGGGATTTGATGGGCATTGAACAGCAGTCGT
CCGCATCCACATGAGAAAATGAGGTTTCTTTACTCCTAAAAATATTTGTCTTAGGTGTAAGTTACTGTAGTTTTTTCGTT
CAGAGTTTTTAATGGTATCTTGGGATGTTCGATGGGATAGGATGGAATTAATTAAAGTAAAGAAAAAGAAAGAGAGGCAA
CGAGGGGAGCGTAGGGTAAAGTAAAAGAAGAGGTCTTTCTCATACACAGATCCCTATGGAATGCAGGTAGGATGCCCAGC
ATTGCTCGCTGGAACTCATTCTTTTTGTTTAGGTTAAAGGGTCTTGCTCTGTTCTCTTTAGAAATCTTTTCAGAGGGAGC
ATGGATTCAGTAGCAGGAGTTTGGATTTGTTTCTACTCTTTTAGATGAGTGGTTAGATTTGTTCCAAGCCCAATATATAT
CCTCTTCTGCAACTAGCCACAGAAAAAAAAAAACTCTGAAAATATTACAGTGAAAGGAAATATATATATATATATATATA
TATATACACACACACTATGTTGTCACTACATTATCAGTATATGTCTTCACCAATCATTGTGTTTGCCCTTGCCCTCGCTT
TGCCCTTGTCTAAATCTTTTTTGTTTTTCTAATTAAGCTAGAATTAAGTGACATCAGAAAGCACAAAGAAATGAAGTCCA
TCAACAATGATGATAGTAACAATAACCATAATGCTGACTGGTTAGGCTTCTCTTTGTCCCCCAAATGAATATGGAGGTTC
CATCAGGTGCTGATCATCATCAACAAACGCAGTCTGCCTCTGCTTCTGTTCCTACTGCAATCCCAACAAACCTTTTCCAC
ACCCAGTTACCACACCTTAACAGCGGTATTTACTATGGTGTTGAAGGTGAAAATGGTGGCTTTTACTCTCCTTGCATTTT
>SMAP254EVM0057600
ACACCCTTAGAATTTCTTCTATTTTCCTGATATAGCTAGACTAGATTTGGATATTTTACAGTGCTATTATCCTTCTACCA
TGCAAAGTGACCTCAAACAAGGCTTTTTCAAAACATTTCAGAATCACAATCCACGATAAATCAAACCAATCTTGAGCCAA
GGAGTCCCTCTTCTTGTTCGGTTCCATTTAGCCTGTAAGGTTACCCGGTCCCTGGCACCGATGACAACTTTTGTAACAAG
AGTGGAGAGGACTGGACAAAGGCAAGGACAGTCAAGAGCTTTGACTTTGCTAGTCGATGGTCAGTAAAATACGGCGTCGT
CTTCACCTCACTTGTCCTGCATGCAGTAGAGAGAGAGAGGTGGTAGAGAAGATGCCTTGCTCATTCCTCTTTATCCATCC
ACCTATCTTCTATCCCTACGAGATGGAAATAAAGTAGGCCCAGAGAGACTACACATTGAAATGACTTGATGGAGCCCTTT
GTTTTCTGCTCCGTGCTGTGAAATCTACTGATGCCTGCTAGCCTGCAGCTACTCCCATTAAAGCAAAAGCAGTACCTGGT
TTGGTTTGTGTTTTATCAACATAATATTATCACCGAGTTGTAATTCTTTGAGTGCAGGGACGCTACTATTATTTTTACAA
GTGTTTGTGATTATATTTTAAAGATTTTTATTCGAAATTAGTTTTTTTTTGTTAGTATTTTTAAATTGTTTTGATAGTTT
AACGTTAAAAATAGTTTTTTTAAATAAGAACAAATATTTTTTTTAAAAAAACAACTTTTACGGTGTTTCCAATGAAACCT
TTAAAATAATAGCTGGTTGGATGGTAGTGAGATAATGATTTTTTATATTAAAATACGCTTAAATCAAATCTTTTTTTAAT
CATATTTTCATCTTAAATACTCAACAATACTTTAAAAGTATTTCTACATGCTTTATTAAACATTGTTTAAGAGGAGGGTT
CCCGTGAGTTTTTGTTTTGGTACTATAATCTTCATCATTTCAAAATGGTTTTTAAATTACTTTTAATTTGTTTAAAAAAT
ATTAAACTAATTCTTTTAACATTTTTATATGGTTTTAATATATAAAAAAATATGTGTTATTTTAATATATTTATAGTTAA
AAAATATCTTTAAAAAACGTTCTATATTATAATATCGACTACAAACTCCGTTCAACGAAACTCATGGAATTCTTTCGAAT
ATATCTAACCATAACAATTAACAATGATCTAAATATATTCAAAATAATTAATATTTTAATCAAAGTCAAACAATTGAAAA
AAGGATCCCTCTCAGGAAGATAATGTATTCTGGAGAAATAGGCAGGCTTTCTGAAAATCAAGGCAGCGATCCTTGAAATC
AATACTTGGGATTTGATGGGTATTGAACAGCAGTCGCCCGCATCCACATGAGAAAATGAGGTCTCTTGACTCGTAAGAGT
ATTTGTCTTAGGTGTAAACTGTAGGTTTTTCGTCCAGAGTTTTAATGGTATCTTGGGATGTTCGATGGGATGGGATGGAA
TTAATTAAAGTAAAGAAAAAGAAAGGCAACGAGGGGAGCGTAGGGTAAAGTAAAAGAAGAGGTCTTTCTCATACACAGAT
CCCTATGGAATGCAGGTAAGATGCCCAGCATTGCTCGCTGGAACTCATTCTTTTTGTTTAGGTTAAAGGCACTTGCTCTG
TTCTCTTTACAAATCTTTTCAGAGAGAGAGCATGGATTCAGTTGCAGGAGTTTAGATTTGTTTCTAGTCTTTTAGATGAG
TGGTTAGATTTGTTCCAAGTCCAATATATATCCACTTCTGCAGCTAGCCAAAGAACAGATAAAAAACTCTGAAAATATTA
CAGTGGAAGGAAAGAGAGGAGACATACATATATGCACACACTATGTTTTTACTACATTATCAGTATATGTCTTCACCAAT
CATTGTGTTTGCCCTTGCCCTTGTCTAAATCTTTTTTTCTAACTAAGCTAGAATTTAGTGACATCAGAAAGCACAAAGAA
>SAPURV1A0608S0160
CCCACCAGACACGCAAGGAAATCCTCCCGACGCCACCATGAAACACCCTTAGAATTTATTCCATTTTCCTGATATAGCTA
GACTAGATTTGGATATTTTACAGTGCTATTATCCTTCTACCATGCAAAGTGACCCCAAACAAGCCTTTTTAAAAACATGT
CAGAATCACAATCCACGATAAATCAAACCAATCTTGAGCCAAGGAGTCCCTCTTCTTGTTTGGTTCCATTTAGCCTGTAA
GGTTACCCGGTCCTGGCACCGATGACAACTTTTGTAACAAGAGTGGAGAGGACTGGACAAAGGCAAGGACAGTCAAGAGC
TTGACTTTGCAAGTCGATGGTCAGTAAAATACGGCGTCGTCTTCACCTCACTTGTCCTGCATGCAGTAGAGAGAGAGAGA
GAGGTGTAGAGAGAGAGAGAGAGGTGGGAGAGAAGATGCCTTGCTCATTCCTCTTTATCCATCCACCTATCTTCTATCCC
TACGAGATGGAAATAAAGTAGGCCCAGAGAGACTACACATTGAAATGACTTGATGGAGCCCTTTGTTTTCTGCTCCGTGC
TGTGAAATCTACTGATGCCTGCTAGCCTGCAGCTGCTCCCATTAAAGCAAAAGCAGTACCTGGTTTGGTTTGTGTTTTAT
CAACACATTATCACCGAGTTGTAATTCTTTGAGTGCAGGGACGCTACTATTATTTTTACAAGTGTTTGTGATTATATTTT
AAAGATTTTTATTCGAAATTAGTTTTTTTTTTAGTATATTAATTGTTTTGATAGTTTAACGTTAAAAATAGTTTATTTGA
AATAAGAACAAATATTTTTTTAAAAAACAACTTTTACGGTGTTTCCAATGAAACCTTTAAAAAAATAGCTGGTTGAATGG
TAGTGAGATAATGATTTTTTATATTAAAATACGCTTAAATCAAAGATGTTTTTTTTAATCATATTTTCATCTTAAATACT
CAACAATACTTTAAGTATTTCTACATGCTTTATTAAACATTGTTTAAGAGGGATCCCGTGAGTTTTTGTTTTGGTACTAT
AATCATCTTCATTTCAAAATGGTTTTTAAATTACTTTTAATATTTAAAAAAAATATTAAACTAATTCTTTTAACATTTTT
ATATGGTTTTAATATTTAAAAAATATGTGTTATTTTAATATATTTATAATTAAAAAATATCTTTAAAAAACATGGAATTC
TTTCGAATATATCTAACCATAACAATGATCTAAATATATTCAAAATAATTAATATTTTAATCAAAGTCAAACAATTATAA
AAAACGGATCCCTCTCAGGAAGATAATGTATTCTGGAGAAATAGGCAGGCTTTCTGAAAATCAAGGCAACAATCCTTGAA
ATTAATACTGATGGGATTTGATGGGTATTGAACAGCAGTCGCCCGCATCCACATGAGAAAATGAGGTTTCTTGACTCGTA
AGCGTATTTGTCTTAGGTGTAAACTGTAGGTTTTTCGTCCAGAGTTTTTAATGGTATCTTGGGATGTTCGATGGGATGGG
ATGGAATTAATTAAAGTAAAGAAAAAGAAAGGCAACGAGGGGAGCGTAGGGTAAAGTAAAAGAAGAGGTCTTTCTCATAC
ACAGATCCCTATGGAATGCAGGTAGATGCCCAGCATTGCTCGCTGGAACTCATTCTTTTTGTTTAGGTTAAAGGCTCTTG
CTCTGTTCTCTTTACATATCTTTTCAGAGAGAGAGCATGGATTCAGTTGCAGGAGTTTAGATTTGTTTCTAGTCTTTTAG
ATGAGTGGTTAGATTTGTTCCAAGTCCAATATAAATCCACTTCTGCAACTAGCCAAAAAACAGATAAAAAACTCTGAAAA
TATTACAGTGAAAGGAGAGAGAGAGACATATACACACACACTATGTTGTTACTACATTATCAGTATATGTCTTCACCAAT
CATTGTGTTTGCCCTTGCCCTTGTCTGAATCTTTTTTTCTAACTAAGCTAGAATTTAGTGACATCAGAAAGCACAAAGAA
>SSEVM0017996
ACCAGACACGCAAGGAAATCCTGACGACGCCACCATGAAACACCCTTAGAATTTCTTCTATTTTCCTGATATAGCTAGAC
TAGATTTGGATATTTTACAGTCCAAGAATTCACAATGCAGAGAACAGGGATATCAATTGATGTTCAATATCAATTGCTTA
TCCTTTTAAAGAACAAATCAAGTCAAAACTTCTTGATTTCAGAGAGTCTGCAAATTTTCGAAAAATTTCTCTTTTCCCTT
TCAAGATTACTTAATCTTGAAAAAACTCACTTTTCTCAATCACTCGTGTTTCACTAATGATCCCTTATCAAAGACCTAAT
TCCGCTCTGATACCATGTTCAATTTAGAAGAAAAATCAAAATCCTGATAAAAACACGTACTGTTCAAATTTGTACGGACG
AATTGACAAAAAACCTGAGAACAGGTACTGTAGCAATTAAAATCTGGGGACGAGAAATTTTCCAGAAACGAAGGGAAAAT
TTCCAGAAAACAAAGAACACAAATTTCTCTGATTTTTGAGTTAAAGGAACGTGAACATTGGCAGAATCTTTCGTATGGTT
ACTGCCATCCCATTAGCTTTATTTATATGAAACAAGAACTTACAACGGCTAGTTTTTACAAAATCTGTCAAATTAAAACT
TATCTAAAACATTGACTTTTAACTGAATTAACCGAATAATGTTGACTTCCTATCTATTGGATGTTAATCATCCTGATTAC
ATTGAATTTAAAACGGAAACATTAAAAACATAAATCTTCAATCTTCAACTCGTCAGCTTCTTCTCCTGTCAGCTTTGGCA
GACCTGGAATCACTTCAGAATTTCAACAGAATGGTAGTGAGATAATGATTTTTTATATTAAAATACGCTTAAATCAAAGA
TGTTTTTTTTAATCATATTTTCATCTTAAATACTCAACAATACTTTAAAGTATTTCTACATGCTTTATTAAACATTGTTT
AAGAGGGATCCCGTGAGTTTTTGTTTTGGTACTATAATCATCTTCATTTCAAAATGGTTTTTAAATTACTTTTAATATTT
AAAAAAATATTAAACTAATTCTTTTAACATTTTTATATGGTTTTAATATTTAAAAAATATGTGTCATTTTAATATATTTA
TAATTAAAAAATATCTTTAAAAAACATTCTATACTATAATATCGAATACAAACTCCGTTCAACGAAACTCATGGAATTCT
TTCGAATATATCTAACCATAACAATGATCTAAATATATTCAAAATAATTAATATTTTAATCAAAGTCAAACAATTATAAA
AACGGATCCCTCTCAGGAAGATAATGTATTCTGGAGAAATAGGCAGGCTTTCTGAAAATCAAGGCAACAATCCTTGAAAT
TAATACTGATGGGATTTGATGGGTATTGAACAGCAGTCGCCCGCATCCACATGAGAAAATGAGGTTTCTTGACTCGTAAG
AGTATTTGTCTTAGGTGTAAACTGTAGGTTTTTCGTCCAGAGTTTTTAATGGTATCTTGGGATGTTCGATGGGATGGGAT
GGAATTAATTAAAGTAAAGAAAAAGAAAGGCAACGAGGGGAGCGTAGGGTAAAGTAAAAGAAGAGGTCTTTCTCATACAC
AGATCCCTATGGAATGCAGGTAGATGCCCAGCATTGCTCGCTGGAACTCATTCTTTTTGTTTAGGTTAAAGGCTCTTGCT
CTGTTCTCTTTACATATCTTTTCAGAGAGAGAGCATGGATTCAGTTGCAGGAGTTTAGATTTGTTTCTAGTCTTTTAGAT
GAGTGGTTAGATTTGTTCCAAGTCCAATATATATCCACTTCTGCAACTAGCTAAAGAACAGATAAAAAACTCTGAAAATA
TTACAGTGAAAGGAGAGAGAGAGAGACATATACACACACACTATGTTGTTACTACATTATCAGTATATGTCTTCACCAAT
CATTGTGTTTGCCCTTGCCCTTGTCTGAATCTTTTTTTCTAACTAAGCTAGAATTTAGTGACATCAGAAAGCACAAAGAA
>SWEVM0024941
ATGTTTTATATTTTCATAAGCGACGCGGTATGCTTCCCGGTATTGGGGTCCACCAGACACAAGGAAATCCTCGCGACGCC
ACCATGAAACGCCCTAAGAATTTCTTCCTGATATAGCTGGACTAGATTTGGATACTTTACAGTGCTATTATCCTTCTACC
ATGCAAAGTGACTTCAAACAAGCCTTTTTCAAGAAATGTCAGAACCACAATCCACGATAAATCAAACCAATCTTGAGTCA
GGGAGTCCCTCTTCTTGTTTGGTTCCATTTAGCTTGTAAGGTTACCCGGTCCCTGCTACCGATGACAAATTTGGTAACAG
GAGGGAGGAGAGGACTGGACAAAGGCAAGGACAGTCAAGAGCTAGACTTTGGAAGGTCGATGGTCAGTAAAATACGGCGT
CGTCTTCACTTCACTTGTCCTGCATGCAGTGGAGAGAGAGGGAGGGAGAGGCGAAGGAGGTGGTAGAGAAGATGCCTTGC
TCATTCCTCTTTATCCATCCACCTATCTTCCATCCCTACGAGATGGAAATAAAGTAGGCCCAGATAGACTACACATTGAA
ATGACTTGATGGAGCCCTTTGTTTTTCTGCTCTGTCCTGTGAAATCTACTGATGCCTGCTAGCCTGCAGCTACTCCCATT
AAAGCAAAAGCAGGACCTGGTTTGGTTTGTGTTTTATCAAAATATTAGTGATTCTTTGAGTGCAGGGACACGCTCAAATT
TAAGGCATACATGCTCCACGTACGCTACTAATATTTTTAGAGGTGTTTGTGATTATATTTTAAAGATTTTTATTCGAAAT
TAGTTTTTTTAATATTTTTTATATAATTTTGATATATTTAATATTTTTTTATATAAAAATAAATAAAGATCTTTTTTGAA
TCATATTTTCATCTTAAATTCTCAACAATACTTTAAAAGTATTTCTACATGCTTTATTAAAAATTGTTTAAGAGGGATCC
CGTGAGTTTTTGTTTTGGTATTATAACCTTCTTCATCTTAAAATGGTTTTTAAATCACTTTCAATTTCTTAAAAAAAAAT
ATTGAATTTATTCTTTTAATATTTTAATATGGTTTTAATATAAATAAATAAGTGTTATTTTAATATATTTATAATTATAT
TATAATATCGAATACAAACTCCGCTCAACGAAGCTCATGAAATTCTTTCGAGTATATATCTTACCAGAACAATGATCTAA
ATATTTTCAAAATAATTTATATTTTAATCAAAGTCAAACAATTGAAAATAGGGATCCCTCCCAGGAGGATAATGTATTCT
GGAAAAATAGGCAGGCTTTCTGAAAATCAAGGCAACAATCCTCGAAGTTAATACTGATGGGATTTGATGGGCATTGAACA
GCAGTCGTCCGCATCCACACGGGAAATGAGGTTTCTTTACTCCTACAAATATTTGTCTTAGGTGTAAGTTACTGTAGGTT
TTTCGTTCAGAGTTTTTAATGGTATCTTGGGATGTTCGATGGGATAGGATGGAATTAATTAAAGTAAAGAGAAAGAAAGA
GAAAGGCAACGAGGGGAGCGTAGGGTAAAGTAAAAGAAGAGGTCTTTCTCATACACAGATCCCTATGGAATGCAGCTAGG
ATGCCCAGCATTGCTCGCTGGAACTCATTCTTTTTGTTTAGGTTAAAGGGTCTTGCTCTGTTCTCTTTAGAAATCTTTTC
AGAGGGAGCATGGATTCAGTTGCAGGAGTTTGGATTTGTTTCTACTCTTTTGGATGAGTGGTTAGATTTGTTCCAAGCCC
AATATATATCCACTTCTGCAACTAGCCACAAAACCCAAAAAAAAAAAAACTCTGAAAATATTACAGTGAAAGGAAAGATT
TATATATATATACACACACACACTATGTTGTCACTACATTATCAGTATATGTCTTCACCAATCATTGTGTTTGCCCTCGC
CCTCGCCTTTGCCTTTGTCTAAATCTTTTTTTGTTTTTCTAATTAAGCTAGAATTAAGTGACATCAGAAAGCACGAAGAA
>STEVM0034317
ATGTAGCTAGACTAGATTTGGATATTTTACAGTGCTATTATCCTTTCTATCATGCAAAGTGACCTCGAACAAGCCTTTTT
CAAAACATGTCAGAATCACAATCCACGATAAATCAAACCAATCTTGAGCCAGGGAGTCCCTCTTCTTGTTTGGTTCCATT
TTAGCCTGCAAGGTTACCCGGTCCCTGCTACCGATGACAACTTTTGTAGCAGAAGGGGAGAGGACTGGACAAAGGCAAGG
ACAGTCAAGAGCTTGACTTTGCAAAGTCGATGGTCAGTAAAATACGGCGTCGTCTTCACTTCACTTGTCCTGCATGCAGT
AGAGAGAGAGAGAGAGAGAGAGAAGAAGAAGATGCCTTTCTCATTCCTCTTTATCCATCCACCTATCTTCTATCCCTACG
AGATGGAAATAAAGTAGGCCCAGAGAGACTACACATTGAAATGACTTGATGGAGCCCTTTGGTTTCTGCTTCGTGCTGTG
AAATCTACTGATGCCTGCTAGCCTGCAGCTACTCCCATTAAAGCAAAAGCAGTACCTTGTATGGTTTGGTTTGGTTTGTG
TTGTATCAAAATATTATCACCGAGTTGTACTTCTTTGAGTCCAGGGACGCTACTGTTATTTTTTACAAGTGTTTGTTATT
ATATTTTAAGATTTTTATTCGAAATTAGTTTTTTTAATATTTTTAAATTGTTTGGATAGTTTAACGTTAAAAATAGTTTT
TTTTTTTTTTTGAAATCAGAACAAATATTTTTTTTATTAAAAAAAACAACTTTTACGGTGTTTCCGATGAAACCTTTAAA
ATAATAGCTGGTTGAATGGGAGTGAGATAATGATTTTTTATATTAAAATACGATTAAATCAAAGATGTTTTTTTAATCAT
ATTTTCATCTTAAATACTCAACAATACTTTAAAAGTATTTCTACATGCTTCATTAAACATTGTTTAAGAGGGATCCCGTG
AGTTTTTGTTTTGGTATTATAATCTTCTTCATTTCAAAATGGTTTTAAAATTACTTTTAATTTTTTAAAAAAATATTAAA
CTAATTCTTTTAACAGTTTTATATGGTTTAATAGGTTGATATAAATAAATATATGTTATTTTAATATATTTATAATTAAA
AAACATTGTATATTATTATATCAGATTCAAACTCCAATCAACGAAACTCTTTCGAATACATCTAACCATAACAATGACCT
AAATATTTTCAAAATAATTAATATTTTAATCAAAGTCAAACAGTTGAAAAAACGGATCCCTCAGAGGAAGATAATGTATT
CTGGAGAAATAGGCAGGCTTTCTGAAAATCAAGGCAACAATCCTTGGAATTAATACCGATGGGATTTGATGGGGTATTGA
ACAGCAGTCGGCCGCATCCACATGAGAGAATGAGGTTTCTTGACTCCTAAAAGTATTTGTCTTGGGCGTAAACTGTAGGT
TTTTCGTCCAGAGTTTTTAATGGTATCTAGGGATGTTCGATGGGATGGGATGGGATGGAATTAATTAAAGTAAAGAAAAA
GAAAGGCAACGAGGGGAGCGTAGGGTAAAGTAAAAGAAGAGGTCTTTCTCATACACAGATCCCTATGGAATGCAGGTAGA
TGCCCAGCATTGCTCGCTGGAACTCATTCTTTTTGTTTAGGTTAAAGGCTCTTGCTCTGTTCTCTTTACAAATCTTTTCA
GAGAGAGCATGGATTCAGTTGCAGGAGTTTGGATTTGTTTCTAGTCTTTTAGATGAGTGGTTAGATTTGTTCCAAGTCCA
ATATATATCCACTTCTGCAACTAGCCAAAGAACAGATAAAAAACTCTGAAAATATCACAGTGAAAGGAGAGAGAGAGACA
TATATATATATATATATATATATATATATACACACACACACTAAGTTGTTACTACATTATCAGTATATGTCTTCACCAAT
CATTGTGTTTGCCCTTGCCCTTGTCTAAATCTTTTTTTCTAACTAAGCTAGAATTAAGTGACATCAGAAAGCACAAAGAA
